# Supplementary material for: Isolation and Characterization of 5-(1-Hydroxyethyl)-Dihydro-2-Furanone from Angiopteris evecta with Potent Anti-Inflammatory and Anti-Leukemic Activities
Source: Int J Mol Sci. 2026 Jan 30;27(3):1399. doi: 10.3390/ijms27031399 (PMC12897760; doi:10.3390/ijms27031399)
Supplement: Supplementary file 1 [file ijms-27-01399-s001.zip]

Archive with 1 entries (1 files):
- ijms-4093677-supplementary.pdf
